# Supplementary material for: Longitudinal assessments highlight long-term behavioural recovery in disorders of consciousness
Source: Brain Commun. 2019 Sep 16;1(1):fcz017. doi: 10.1093/braincomms/fcz017 (PMC6924536; doi:10.1093/braincomms/fcz017)
Supplement: fcz017_Supplementary_Data [file fcz017_supplementary_data.zip]

Archive with 2 entries (2 files):
- Supplementary_table_2.xlsx
- Supplementary_table_1.xlsx
