# Supplementary material for: Longitudinal assessments highlight long-term behavioural recovery in disorders of consciousness
Source: Brain Commun. 2019 Sep 16;1(1):fcz017. doi: 10.1093/braincomms/fcz017 (PMC6924536; doi:10.1093/braincomms/fcz017)
Supplement: fcz017_Supplementary_Data [file fcz017_supplementary_data.zip › Supplementary_table_2.xlsx]

## Sheet: Sheet1
Patient Number	Exam	Score	Neuroexam details from clinic notes							Initial CRS-R diagnosis
1	WHIM	Maximum of 5 behaviours, highest item 14	no communication							MCS-
			behviours mostly reflexive
			moderately increased muscle tone
			noises to external stimuli
			passive limb movements - good neck movement
3	Not noted		No communication							MCS-
			Tracks and turns head reliably
			Uses eyes upwards as some kind of communication - not reliable
4	WHIM	Range of 4-16	spontaneous eye opening							MCS-
	CRS-R	Not noted	visual tracking
			pupils reactive
			auditory startle present
			localisation to sound
			flexion withdrawl
			Follows auditory commands
			Attemtps mouthing words
6	Not noted		Movement to command in right arm.							EMCS
			Obeys simple one step commands
			Varying alertness.
7	WHIM	0-5 behaviours observed	Flexion withdrawl auditory startle							UWS
	CRS-R	Highest score of 5	auditory startle present
			Oral Reflexive Movement
			Eye opening without stimulation
9	WHIM	7 behaviours								UWS
11	WHIM	Not noted	No vocalisation							UWS
			Eye opening and closing, no focussing on objects/person
			Mechanical vocalisation with yawn
12	Not noted		Track with eyes slowly							MCS-
			communication is being trialed with eyeblinks and becoming more consistent
			cannot move to command but tries to do so - increased tone in left arm and leg
			no verbal communication
14	WHIM	Maximum of 24	Spontaneous eye opening							MCS-
			No flexion withdrawal
			No auditory startle
			Visual startle
15	WHIM		No command following							MCS+
			Spontaneous eye opening
			Visual Pursuit
			No response to auditory stimuli
			Explores objects with left hand but not purposeful
16	WHIM	Range 3-10	Auditory startle							MCS+
	CRS-R	Range of scores 5-7	Visual Pursuit
			Oral Reflexive Movement
18	SMART	Not noted	No communication							MCS-
			Tetraparesis
			Eyes open without stimulation
			Head turning
			Eye movement
			Teeth grinding
			Facial grimacing at discomfort
19	WHIM	Range 11-19 behaviours, highest 28	Occasionally looks at objects to command							MCS-
	CRS-R	Range scores 11-14	Localisation to sound
			Inconsistent tracking
21			Visual Pursuit							UWS
			Auditory Startle
			Flexion Withdrawal
			No verbal or nonverbal communication
22	WHIM	Not noted	Localisation to sound							MCS+
	CRSR	Range scores 0-10 most often 6	Reflexive oral movement
			Fixation
			no communication
			No movement to command
23	WHIM	Maximum 5 behaviours	No communication							MCS-
			Tetraparesis
24	WHIM	Maximum 4-5 behaviours	Auditory Startle							UWS
	CRS-R	Not noted	No communication
			Spontaneous eye opening, no fixation or tracking
25	WHIM	Range of 13-14 behaviours	Eyes open to voice							MCS-
	CRS-R	Not noted	Right hemiplegia with non-purposeful left limb movement
			Localisation to sound
26	WHIM	Highest item 22	spontaneous eye opening							MCS-
	CRS-R	Not noted	auditory startle present
			absence of visual startle
			tetra paresis with spontaneous, non-purposeful movement of left limbs
27	WHIM	Scores of 4-7	No communication							UWS
	CRS-R	Not noted
28	WHIM	19 behaviours highest item 29								MCS+
	SMART	Not noted
29	WHIM	Range 7-23 behaviours	Visual Startle							MCS-
	CRS-R	Not noted	Auditory Startle
			Localisation to Sound
			Eye opening without stimulation
30	WHIM	Score 36-37 (9-16 behaviours)	Visual Pursuit							MCS+
	CRS-R	Not noted	Inconsistent command following
	SMART	Not noted	Object recognition
			Purposeful motor funtion
31	WHIM		Eye opening without stimulation							UWS
	CRS-R		Auditory startle
			No communcation
32	WHIM	Range 4-28 behaviours	Localisation to sound							MCS+
	CRS-R	Range 1-10	Visual Pusuit
			No communication
			Eyes open wihtout stimulation
33	WHIM	Range 1-26 behaviours	Localisation to sound							UWS
	CRS-R	Range 0-10 most common 9	Object manipulation with right hand
35	WHIM	Range of 0-5 behaviours	Auditory startle							UWS
	CRS-R	Range 0-5 most common 4	Oral reflexive movements
			Abnormal posturing
			Eyes open wihtout stimulation
36	WHIM	Not noted	localisation to Sound							MCS-
	CRS-R	Not noted	Visual Pursuit
			No command following
			Eyes open wihtout stimulation
37	WHIM	0-14 behaviours	Auditory Startle							UWS
	CRS-R	0-6 most common 3	Eyes open without stimulation
			Flexion Withdrawl
			Reflexive oral movement
38	WHIM	Highest behaviour - 25	Looks at yes/no boards to written or verbal instruction							UWS
	SMART	Highest of 5	Localisation to sound
			Mechanical vocalisation.
			Visual Pursuit
			Shows selective responses to prefered people.
39	WHIM	Score of 1-7								MCS-
WHIM - Wessex Head Injury Matrix		CRS-R - Coma Recovery Scale-Revised	SMART - Sensory modality Assessment and Rehabilitation Technique
UWS - Unresponsive Wakefulness Syndrome		MCS - Minimally Conscious State
