# Supplementary material for: Longitudinal assessments highlight long-term behavioural recovery in disorders of consciousness
Source: Brain Commun. 2019 Sep 16;1(1):fcz017. doi: 10.1093/braincomms/fcz017 (PMC6924536; doi:10.1093/braincomms/fcz017)
Supplement: fcz017_Supplementary_Data [file fcz017_supplementary_data.zip › Supplementary_table_1.xlsx]

## Sheet: Sheet1
Subject	Session Number	Initdiag	TBI 0 = non-TBI	Age	Gender 0 = Female	Days Since Onset	CRS-R Score	Auditory	Visual	Motor	Verbal	Communication	Arousal
1	1	1	0	21	0	1110	9	1	3	2	1	0	2
1	2	1	0	21	0	1189	10	2	3	2	1	0	2
1	3	1	0	21	0	1287	9	1	3	2	1	0	2
1	4	1	0	22	0	1392	12	3	3	2	2	0	2
1	5	1	0	22	0	1482	12	3	3	2	2	0	2
1	6	1	0	22	0	1573	16	3	5	2	2	1	3
1	7	1	0	22	0	1690	16	3	5	2	2	1	3
1	8	1	0	23	0	1770	13	3	3	2	2	0	3
2	1	0	0	42	0	631	6	1	1	1	1	0	2
2	2	0	0	42	0	706	8	1	3	1	1	0	2
2	3	0	0	42	0	799	8	1	3	1	1	0	2
3	1	1	1	23	1	633	8	1	3	1	1	0	2
3	2	1	1	23	1	708	7	1	3	0	1	0	2
3	3	1	1	23	1	801	2	1	0	0	1	0	2
3	4	1	1	24	1	885	8	1	3	1	1	0	2
3	5	1	1	24	1	960	9	2	3	1	1	0	2
3	6	1	1	24	1	1044	15	3	5	2	1	1	3
3	7	1	1	24	1	1166	16	4	5	0	2	2	3
3	8	1	1	25	1	1240	16	4	5	2	1	1	3
4	1	1	1	19	1	656	11	2	3	1	2	0	3
4	2	1	1	19	1	747	10	1	3	1	2	0	3
4	3	1	1	20	1	837	12	2	3	2	2	0	3
4	4	1	1	20	1	930	11	2	3	2	2	0	2
4	5	1	1	20	1	1013	13	3	3	2	2	0	3
4	6	1	1	20	1	110	9	1	3	2	1	0	2
4	7	1	1	21	1	1222	12	3	3	2	2	0	2
5	1	0	0	30	0	416	6	1	1	1	1	0	2
5	2	0	0	31	0	513	6	1	1	1	1	0	2
5	3	0	0	31	0	603	5	1	0	2	0	0	2
5	4	0	0	31	0	688	6	1	0	2	1	0	2
5	5	0	0	31	0	771	9	1	3	2	1	0	2
5	6	0	0	32	0	861	6	1	0	2	1	0	2
5	7	0	0	32	0	973	9	1	3	2	1	0	2
5	8	0	0	32	0	1079	7	1	1	2	1	0	2
6	1	3	0	68	1	244	20	3	4	5	3	2	3
6	2	3	0	69	1	300	23	4	5	6	3	2	3
6	3	3	0	70	1	637	17	4	4	2	3	1	3
6	4	3	0	70	1	725	18	4	4	5	1	1	3
7	1	0	1	41	1	409	6	1	0	2	1	0	2
7	2	0	1	41	1	485	5	1	0	2	0	0	2
7	3	0	1	42	1	585	6	1	0	2	1	0	2
7	4	0	1	42	1	688	6	1	0	2	1	0	2
7	5	0	1	42	1	758	7	1	2	2	1	0	1
7	6	0	1	42	1	849	9	1	3	2	1	0	2
7	7	0	1	43	1	947	9	1	3	2	1	0	2
7	8	0	1	43	1	1025	9	1	3	2	1	0	2
8	1	0	0	75	1	539	5	1	0	1	1	0	2
8	2	0	0	76	1	623	7	1	1	2	1	0	2
8	3	0	0	76	1	715	4	0	0	2	1	0	1
8	4	0	0	76	1	798	9	1	3	2	1	0	2
8	5	0	0	76	1	888	8	1	3	2	1	0	1
8	6	0	0	77	1	979	8	1	3	2	1	0	1
8	7	0	0	77	1	1098	9	1	3	2	1	0	2
8	8	0	0	77	1	1204	9	1	3	2	1	0	2
9	1	0	0	41	1	764	8	1	1	2	2	0	2
9	2	0	0	41	1	856	8	1	1	2	2	0	2
10	1	0	1	50	1	3251	5	0	1	1	1	0	2
10	2	0	1	50	1	3343	5	0	1	1	1	0	2
10	3	0	1	50	1	3439	3	0	1	1	0	0	1
10	4	0	1	51	1	3474	6	0	2	2	0	0	2
10	5	0	1	51	1	3560	7	0	3	2	1	0	1
10	6	0	1	51	1	3644	8	0	3	2	1	0	2
10	7	0	1	51	1	3726	8	0	3	2	1	0	2
10	8	0	1	51	1	3838	8	0	3	2	1	0	2
11	1	0	0	57	0	1345	5	1	0	1	1	0	2
11	2	0	0	57	0	1429	8	1	1	2	2	0	2
11	3	0	0	57	0	1533	9	0	3	2	2	0	2
11	4	0	0	58	0	1625	10	1	3	2	2	0	2
12	1	1	0	41	1	908	9	1	3	1	2	0	2
12	2	1	0	42	1	993	9	1	3	1	2	0	2
12	3	1	0	42	1	1089	8	1	3	0	2	0	2
12	4	1	0	42	1	1181	11	2	3	2	2	0	2
12	5	1	0	42	1	1264	12	3	3	2	2	0	2
12	6	1	0	43	1	1362	13	3	3	2	2	1	2
12	7	1	0	43	1	1467	16	3	5	2	2	1	3
12	8	1	0	43	1	1572	13	3	5	2	1	0	2
13	1	0	0	55	0	1592	4	0	0	1	1	0	2
13	2	0	0	55	0	1677	4	1	0	1	1	0	1
13	3	0	0	56	0	1773	4	1	0	1	1	0	1
13	4	0	0	56	0	1865	5	1	0	1	1	0	2
13	5	0	0	56	0	1948	4	1	0	1	1	0	1
13	6	0	0	56	0	2046	5	1	0	2	1	0	1
13	7	0	0	57	0	2151	5	1	0	1	1	0	2
13	8	0	0	57	0	2256	2	0	0	1	1	0	0
14	1	1	1	45	0	2612	6	1	1	1	1	0	2
14	2	1	1	45	0	2710	8	1	3	1	1	0	2
14	3	1	1	45	0	2815	10	2	3	2	1	0	2
14	4	1	1	46	0	2905	10	2	3	2	1	0	2
14	5	1	1	46	0	2996	13	3	3	2	1	1	3
14	6	1	1	46	0	3114	14	3	5	2	0	1	3
14	7	1	1	46	0	3193	15	3	5	2	1	1	3
15	1	2	1	35	1	780	16	3	3	5	2	0	3
15	2	2	1	35	1	879	15	2	3	5	2	0	3
15	3	2	1	36	1	964	16	3	3	5	2	0	3
16	1	2	1	23	1	640	11	4	3	1	1	0	2
16	2	2	1	23	1	689	8	2	3	0	1	0	2
16	3	2	1	23	1	781	11	3	3	2	1	0	2
16	4	2	1	23	1	878	11	3	3	2	1	0	2
16	5	2	1	24	1	961	14	3	3	5	1	0	2
16	6	2	1	24	1	1051	13	3	3	2	1	2	3
17	1	2	0	65	0	428	9	4	1	1	1	0	2
17	2	2	0	65	0	526	11	3	3	2	1	0	2
17	3	2	0	65	0	611	12	4	3	2	1	0	2
17	4	2	0	65	0	700	13	4	4	2	1	0	2
18	1	1	1	30	0	1407	8	1	3	1	1	0	2
18	2	1	1	31	0	1498	9	1	3	2	1	0	2
18	3	1	1	31	0	1589	9	1	3	2	1	0	2
18	4	1	1	31	0	1680	9	1	3	2	1	0	2
18	5	1	1	31	0	1769	9	1	3	2	1	0	2
18	6	1	1	32	0	1891	9	1	3	2	1	0	2
18	7	1	1	32	0	1965	9	1	3	2	1	0	2
18	8	1	1	32	0	2057	9	1	3	2	1	0	2
19	1	1	0	39	0	713	9	1	3	1	1	0	3
19	2	1	0	39	0	811	9	1	3	1	1	0	3
19	3	1	0	39	0	895	9	1	3	2	0	0	3
19	4	1	0	39	0	986	10	1	3	2	1	0	3
19	5	1	0	40	0	1070	15	3	5	2	1	1	3
19	6	1	0	40	0	1152	15	3	5	2	1	1	3
19	7	1	0	40	0	1264	15	3	5	2	1	1	3
19	8	1	0	40	0	1354	15	3	5	2	1	1	3
20	1	1	1	53	1	12881	9	1	3	1	2	0	2
20	2	1	1	54	1	13001	10	1	3	2	2	0	2
21	1	0	1	24	0	585	4	0	0	1	1	0	2
21	2	0	1	24	0	683	6	1	0	2	1	0	2
21	3	0	1	25	0	767	7	1	1	2	1	0	2
22	1	2	0	64	1	465	11	3	3	2	1	0	2
23	1	1	1	43	1	661	8	1	3	0	2	0	2
23	2	1	1	43	1	751	6	1	3	0	1	0	1
24	1	0	0	68	1	661	7	1	1	2	1	0	2
25	1	1	0	68	0	253	9	1	3	2	1	0	2
25	2	1	0	68	0	353	9	1	3	2	1	0	2
25	3	1	0	69	0	435	9	1	3	2	1	0	2
25	4	1	0	69	0	525	9	1	3	2	1	0	2
25	5	1	0	69	0	616	9	1	3	2	1	0	2
25	6	1	0	70	0	735	9	1	3	2	1	0	2
25	7	1	0	70	0	849	9	1	3	2	1	0	2
26	1	1	0	36	1	276	9	1	3	2	1	0	2
26	2	1	0	36	1	360	5	1	0	2	1	0	1
26	3	1	0	36	1	451	9	1	3	2	1	0	2
27	1	0	0	47	0	175	6	1	1	2	1	0	1
27	2	0	0	47	0	266	8	1	3	2	1	0	1
27	3	0	0	47	0	365	9	1	3	2	1	0	2
27	4	0	0	47	0	454	11	3	3	2	1	0	2
27	5	0	0	48	0	566	13	3	5	2	1	0	2
27	6	0	0	48	0	693	5	1	0	2	1	0	1
28	1	2	1	32	1	473	15	4	5	0	2	1	3
28	2	2	1	32	1	564	18	4	5	2	2	2	3
28	3	2	1	32	1	663	22	4	5	6	2	2	3
28	4	2	1	32	1	752	22	4	5	6	2	2	3
29	1	1	1	36	1	219	9	1	3	2	1	0	2
29	2	1	1	37	1	316	10	1	3	2	2	0	2
29	3	1	1	37	1	408	10	1	3	2	2	0	2
29	4	1	1	37	1	490	11	2	3	2	2	0	2
29	5	1	1	38	1	602	9	1	3	2	1	0	2
29	6	1	1	38	1	692	8	1	3	2	1	0	1
30	1	2	0	66	1	248	18	3	3	5	3	1	3
30	2	2	0	66	1	337	18	2	4	5	3	1	3
31	1	0	1	41	1	218	5	1	0	2	1	0	1
31	2	0	1	41	1	309	11	3	3	2	1	0	2
31	3	0	1	42	1	398	13	3	5	2	1	0	2
31	4	0	1	42	1	510	13	3	5	2	1	0	2
31	5	0	1	42	1	650	13	3	5	2	1	0	2
32	1	2	1	29	1	225	11	3	3	2	1	0	2
32	2	2	1	29	1	319	16	4	4	2	2	1	3
32	3	2	1	29	1	407	19	4	5	6	0	1	3
32	4	2	1	30	1	513	18	3	4	6	1	1	3
32	5	2	1	30	1	599	19	3	5	6	1	1	3
33	1	0	0	30	0	287	3	1	0	1	0	0	1
33	2	0	0	30	0	385	7	3	0	2	0	0	2
33	3	0	0	30	0	444	11	4	0	2	2	1	2
33	4	0	0	30	0	518	11	3	3	2	1	0	2
33	5	0	0	31	0	610	14	3	3	2	2	2	2
35	1	0	0	19	0	310	6	1	0	2	1	0	2
35	2	0	0	20	0	429	10	1	3	2	2	0	2
35	3	0	0	20	0	540	9	1	3	2	1	0	2
36	1	1	1	54	1	396	8	1	3	2	1	0	1
36	2	1	1	54	1	508	12	3	3	2	1	1	2
36	3	1	1	54	1	615	8	0	3	2	2	0	1
37	1	0	0	49	0	320	5	1	0	1	2	0	1
38	1	0	1	23	1	304	7	1	1	2	1	0	2
38	2	0	1	23	1	380	11	3	3	2	1	0	2
39	1	1	0	54	0	425	9	1	3	2	1	0	2
39	2	1	0	54	0	530	9	1	3	2	1	0	2
40	1	1	1	36	0	260	10	1	3	2	1	1	2
40	2	1	1	37	0	365	4	1	0	2	0	0	1
